# Supplementary material for: Light-dark dependent changes in chloroplast and mitochondrial activity in Chlamydomonas reinhardtii
Source: Front Plant Sci. 2025 Jul 17;16:1622214. doi: 10.3389/fpls.2025.1622214 (PMC12310610; doi:10.3389/fpls.2025.1622214)
Supplement: Supplementary file 1 [file DataSheet1.zip]

Archive with 12 entries (11 files):
- Supplementary material/
- Supplementary material/S1.avi
- Supplementary material/S2.avi
- Supplementary material/S3.avi
- Supplementary material/S4.avi
- Supplementary material/S5.avi
- Supplementary material/S6.avi
- Supplementary material/S7.avi
- Supplementary material/S8.avi
- Supplementary material/Supplementary Data.docx
- Supplementary material/Supplementary Figure 1.jpg
- Supplementary material/Supplementary Video Legends.docx
